# Supplementary material for: Characterization of Spinal Sensorimotor Network Using Transcutaneous Spinal Stimulation during Voluntary Movement Preparation and Performance
Source: J Clin Med. 2021 Dec 18;10(24):5958. doi: 10.3390/jcm10245958 (PMC8709482; doi:10.3390/jcm10245958)
Supplement: Supplementary file 1 [file jcm-10-05958-s001.zip]

Archive with 1 entries (1 files):
- jcm-1478051-supplementary.pdf
